# Supplementary material for: ANGPTL3 is involved in kidney injury in high-fat diet-fed mice by suppressing ACTN4 expression
Source: Lipids Health Dis. 2022 Sep 19;21:90. doi: 10.1186/s12944-022-01700-3 (PMC9487085; doi:10.1186/s12944-022-01700-3)
Supplement: Supplementary file 2 — Additional file 2. [file 12944_2022_1700_MOESM2_ESM.xlsx]

## Sheet: Sheet1
Cholester(mmol/l)
	WT					WT+HF					KO					KO+HF
9W	1.4	1.5	1.1	1.3	1.6	1.7	1.8	2.1	1.6	1.5	1.4	1.2	1.3	1.32	1.4	1.5	1.3	1.4	1.3	1.4
13W	1.6	1.4	1.1	1.6	1.4	2.2	2.5	1.9	1.8	1.9	1.3	1.4	1.3	1.6	1.6	1.6	1.5	2	1.6	1.9
17W	1.5	1.4	1.5	1.8	1.6	3	2.6	2.8	2.4	2.6	1.3	1.4	1.4	1.7	1.3	1.9	2.3	2.1	1.8	2.3
21W	1.8	1.4	1.4	1.3	1.3	3.8	3.7	3.6	3.3	3.9	1.4	1.1	1.3	1.2	1.3	2.8	2.6	3	3.1	2.8
Triglyceride(mmol/L)
	WT					WT+HF					KO					KO+HF
9W	0.32	0.25	0.31	0.32	0.26	0.37	0.34	0.4	0.32	0.33	0.26	0.24	0.29	0.25	0.32	0.3	0.24	0.29	0.25	0.32
13W	0.27	0.3	0.32	0.26	0.32	0.37	0.36	0.39	0.32	0.34	0.27	0.26	0.28	0.25	0.3	0.3	0.28	0.32	0.25	0.27
17W	0.33	0.3	0.32	0.37	0.37	0.45	0.49	0.52	0.45	0.4	0.28	0.3	0.25	0.3	0.33	0.36	0.37	0.44	0.36	0.35
21W	0.32	0.33	0.3	0.37	0.33	0.61	0.57	0.56	0.48	0.5	0.26	0.27	0.3	0.34	0.3	0.44	0.45	0.51	0.4	0.48
24-hour urinary albumin(ug)
	WT					WT+HF					KO					KO+HF
9W	28.4	32.6	27.7	26.5	27.1	31.9	27	33.5	26.8	30.6	30.8	27.7	28.5	30.1	27.1	31.2	29.9	26.4	22.1	25.7
13W	27.4	27.9	32.6	22.3	31.1	30.7	31.9	29.6	32.1	29.2	25.9	29.4	30	25.1	26.2	30.9	27.6	34.2	27.5	28.1
17W	32.7	30.4	27.7	32.1	31.8	38.8	35	40.9	30.2	36.1	28.7	26.2	30.3	27.2	26.5	32.7	25.3	34	30.1	30.6
21W	31	30.8	27	26.5	27.8	43	49.1	38	37.1	45.8	27	32	29	25.4	28.9	35	36	39	33.1	32.4

## Sheet: Sheet2
Figure. 3b
Immunohistochemistry index
	WT					WT+HF					KO					KO+HF
9W	4.4	3.4	3.5	4.1	3.8	4.5	6.5	4.3	5.2	5.5	1.9	2.1	2.9	2.4	2.7	2.1	3.1	2	1.9	2.8
13W	5.1	3.4	3.3	4.2	3.9	5.2	7.2	7.1	6.4	6.6	2.2	3.1	2.7	2.2	2.6	2.4	2.7	2.2	3	2.5
17W	3.5	4.4	3.2	3.1	4.1	6	7.5	5.6	6.8	7.1	2.2	1.8	1.9	2.7	2.9	1.8	2.3	3.3	2.1	1.9
21W	3.8	4.5	5.3	4	3.3	7.2	10.4	9.3	10.8	9.6	2.7	2.1	3.2	2.6	2.5	2.1	2.4	2.7	3.2	2.9

## Sheet: Sheet3
Figure. 4b
Immunohistochemistry index
	WT					WT+HF					KO					KO+HF
9W	25.3	23.6	26.3	22.1	25.8	24.1	23	21	25.1	22.7	24	25.1	24.2	21.7	22.3	24	27.5	22.4	23.3	24.5
13W	24.8	25.3	24.4	20.2	22.4	21.9	17	14.5	18.6	18.3	25.6	25	26.4	21.1	23.5	25.6	24.4	26.5	21.7	22.8
17W	26.2	25.7	23.8	23.1	26.9	11.9	10.5	14.3	12.5	13.7	24.3	26.5	24.4	22.8	21.3	24.3	25.5	25.2	23.6	22.4
21W	25.7	24	26	21.7	20.9	8.4	6	7	9.5	10.6	23.6	24.1	25.7	24.2	20.8	23.6	25.3	24.3	20.1	21.8

## Sheet: Sheet4
Figure. 5b
Immunohistochemistry index
	WT					WT+HF					KO					KO+HF
9W	14.3	15.7	17.2	15.8	13.5	12.7	14.3	14.4	15.5	15	12.9	12.7	13.6	15.3	13.7	13.8	15.3	15.1	14.5	16.2
13W	12.8	13.5	14	14.7	15.7	14.4	16.6	13.2	15.4	12.5	13.5	13.6	12.7	11.8	15.4	14.4	14.6	13.2	15.4	12.5
17W	14.5	15.5	17.4	15.2	14.6	8.1	10.1	11.6	12.8	9.4	13.3	14.4	15.9	15.4	13.1	8.3	9.2	11.5	11.8	10.5
21W	15	15.4	14.1	12.1	16.5	7.1	6.8	7.9	8.5	9.2	15.9	12.9	14.5	12.8	14.8	7.3	8.6	9.1	5.9	8.2

## Sheet: Sheet5
Figure. 6b
Immunohistochemistry index
	WT					WT+HF					KO					KO+HF
9W	32.2	35	33.8	31.2	30.3	32.8	35.1	29.4	32.2	31.8	33.5	32.7	34.4	30.6	31.5	35.1	36.7	30.2	33.1	33.8
13W	31.9	34.7	31.1	33.1	29.9	31.9	35.8	34.4	30.1	31.7	33.7	34.4	31.8	29.4	30.1	32.2	34.5	33.8	30.5	34.3
17W	30.5	34.7	33.6	29.8	30.7	35.5	33.9	35.3	32.4	31.6	32.6	31.7	34.8	31.4	30.7	35.4	33.8	34.7	30.5	29.3
21W	36.1	36.9	33.1	32.1	30.5	35.2	35	36.7	33.4	34.3	36.4	35.2	34.2	33.5	31.1	33.2	34.3	36.6	33.6	30.1
